# Supplementary material for: P-hydroxybenzaldehyde protects Caenorhabditis elegans from oxidative stress and β-amyloid toxicity
Source: Front Aging Neurosci. 2024 May 22;16:1414956. doi: 10.3389/fnagi.2024.1414956 (PMC11150654; doi:10.3389/fnagi.2024.1414956)
Supplement: Supplementary file 2 [file Data_Sheet_2.zip › PCR Array data/pcr Array results.xlsx]

## Sheet: original data 
Sample name	Target name	Cт	内参	fold										Sample name	Target name	Cт	内参
D1	aap-1	21.8878	19.9718	0.264988										D1	act-1	17.447	19.9718
D1	abt-2	24.4315	19.9718	0.0454461										D1	eif-3C	21.6715
D1	aco-1	20.549	19.9718	0.670286										D1	pmp-3	21.553
D1	act-1	17.447	19.9718	5.7548										D1	tba-1	19.2156
D1	ador-1	26.5029	19.9718	0.0108128										D2	act-1	17.3945	20.196
D1	age-1	21.7105	19.9718	0.299646										D2	eif-3C	21.9798
D1	akt-1	21.1212	19.9718	0.450818										D2	pmp-3	21.8071
D1	akt-2	22.9615	19.9718	0.125897										D2	tba-1	19.6027
D1	aldo-1	19.5414	19.9718	1.34759										D3	act-1	17.4523	20.3734
D1	apl-1	19.0126	19.9718	1.94426										D3	eif-3C	22.3216
D1	atp-3	17.0928	19.9718	7.35663										D3	pmp-3	21.953
D1	bec-1	22.1261	19.9718	0.22465										D3	tba-1	19.7666
D1	cdc-42	28.5027	19.9718	0.00270359										K1	act-1	16.5413	19.9055
D1	cox-11	26.8259	19.9718	0.00864421										K1	eif-3C	21.6451
D1	csp-1	26.7855	19.9718	0.00888945										K1	pmp-3	21.8285
D1	csp-2	25.431	19.9718	0.0227319										K1	tba-1	19.6072
D1	ctl-1	20.5988	19.9718	0.647543										K2	act-1	16.8069	20.0705
D1	daf-2	26.0183	19.9718	0.0151291										K2	eif-3C	21.7801
D1	dlat-1	18.9672	19.9718	2.00633										K2	pmp-3	22.0336
D1	dlst-1	20.5673	19.9718	0.661809										K2	tba-1	19.6616
D1	dod-3	19.5156	19.9718	1.37192										K3	act-1	17.0381	20.2205
D1	eef-2	14.7808	19.9718	36.5311										K3	eif-3C	21.901
D1	eif-2alpha	21.8391	19.9718	0.274097										K3	pmp-3	22.1677
D1	eif-3C	21.6715	19.9718	0.307843										K3	tba-1	19.7752
D1	enol-1	23.8152	19.9718	0.069665
D1	fat-7	27.0463	19.9718	0.00741921
D1	gpd-1	21.1606	19.9718	0.438669
D1	gpd-2	19.1163	19.9718	1.80937
D1	gpi-1	20.4082	19.9718	0.73898
D1	gsk-3	20.3992	19.9718	0.743593
D1	gst-1	20.4444	19.9718	0.720658
D1	gst-25	25.9541	19.9718	0.0158179
D1	gta-1	18.6761	19.9718	2.455
D1	hif-1	19.7585	19.9718	1.15933
D1	hsp-1	16.3549	19.9718	12.2684
D1	hsp-12.3	22.4889	19.9718	0.174698
D1	hsp-12.6	26.4927	19.9718	0.0108901
D1	hsp-16.2	23.5661	19.9718	0.0827939
D1	hsp-6	20.4162	19.9718	0.734876
D1	hsp-90	16.1729	19.9718	13.918
D1	ins-1	26.8555	19.9718	0.0084686
D1	jnk-1	24.4106	19.9718	0.0461081
D1	kat-1	20.6475	19.9718	0.626033
D1	lgg-1	20.7862	19.9718	0.568649
D1	lipl-5	32.4963	19.9718	0.000169732
D1	mcp-1	24.4758	19.9718	0.0440709
D1	mev-1	19.9754	19.9718	0.997489
D1	mlcd-1	22.7556	19.9718	0.14521
D1	nhr-2	25.5904	19.9718	0.0203532
D1	nhr-23	21.6647	19.9718	0.309312
D1	nhr-49	Undetermined	19.9718	#VALUE!
D1	npr-7	26.6534	19.9718	0.00974174
D1	osg-1	24.6295	19.9718	0.0396193
D1	paqr-2	22.0612	19.9718	0.234978
D1	pck-1	18.913	19.9718	2.08318
D1	pck-2	17.1833	19.9718	6.90939
D1	pcm-1	23.0482	19.9718	0.11855
D1	pdk-1	23.8199	19.9718	0.0694415
D1	pdr-1	20.678	19.9718	0.61292
D1	pfk-1.1	21.4696	19.9718	0.354096
D1	pgk-1	19.6225	19.9718	1.27391
D1	pha-4	24.88	19.9718	0.0333032
D1	pmk-1	23.2924	19.9718	0.100094
D1	pmp-3	21.553	19.9718	0.334196
D1	pud-1.2	16.922	19.9718	8.28107
D1	pyc-1	20.7067	19.9718	0.60088
D1	pyk-1	26.4611	19.9718	0.0111308
D1	rpl-19	15.2937	19.9718	25.6001
D1	rpl-30	14.9517	19.9718	32.4488
D1	rpl-4	16.1545	19.9718	14.0974
D1	rps-15	16.1018	19.9718	14.6218
D1	rps-26	14.4943	19.9718	44.5541
D1	rps-3	15.1842	19.9718	27.6191
D1	rsks-1	21.1078	19.9718	0.455022
D1	sel-12	23.872	19.9718	0.066978
D1	ser-5	26.7546	19.9718	0.00908209
D1	sgk-1	23.1634	19.9718	0.109453
D1	skn-1	24.7253	19.9718	0.0370729
D1	slo-1	26.0734	19.9718	0.0145631
D1	sma-9	22.4798	19.9718	0.175796
D1	sod-1	18.9604	19.9718	2.01587
D1	sod-2	21.524	19.9718	0.341
D1	sod-5	24.0132	19.9718	0.0607316
D1	spr-1	22.5461	19.9718	0.167902
D1	spr-3	24.194	19.9718	0.0535779
D1	spr-4	22.8392	19.9718	0.137035
D1	sur-6	20.715	19.9718	0.597409
D1	tba-1	19.2156	19.9718	1.68904
D1	tdp-1	21.8083	19.9718	0.279998
D1	tpi-1	20.0266	19.9718	0.962728
D1	ubh-1	22.0731	19.9718	0.233045
D1	ucr-1	19.7884	19.9718	1.13559
D1	ugt-37	29.5228	19.9718	0.00133315
D1	ugt-63	23.6774	19.9718	0.0766507
D1	unc-11	22.5624	19.9718	0.166022
D1	Y45G12C.3	23.6788	19.9718	0.0765764
D2	aap-1	22.1314	20.196	0.26145
D2	abt-2	24.6202	20.196	0.04658
D2	aco-1	20.7573	20.196	0.677713
D2	act-1	17.3945	20.196	6.97172
D2	ador-1	26.9627	20.196	0.00918391
D2	age-1	22.1374	20.196	0.260372
D2	akt-1	21.8389	20.196	0.32021
D2	akt-2	23.722	20.196	0.0868126
D2	aldo-1	20.0518	20.196	1.10511
D2	apl-1	19.4004	20.196	1.73587
D2	atp-3	17.4553	20.196	6.68418
D2	bec-1	22.4529	20.196	0.209226
D2	cdc-42	25.4623	20.196	0.0259824
D2	cox-11	26.5271	20.196	0.0124214
D2	csp-1	27.1506	20.196	0.0080626
D2	csp-2	25.3771	20.196	0.0275633
D2	ctl-1	20.8886	20.196	0.618748
D2	daf-2	26.4427	20.196	0.013169
D2	dlat-1	19.1051	20.196	2.13012
D2	dlst-1	20.8611	20.196	0.630657
D2	dod-3	Undetermined	20.196	#VALUE!
D2	eef-2	15.3581	20.196	28.5996
D2	eif-2alpha	22.1413	20.196	0.259666
D2	eif-3C	21.9798	20.196	0.290432
D2	enol-1	24.2049	20.196	0.0621162
D2	fat-7	26.9481	20.196	0.00927717
D2	gpd-1	21.4804	20.196	0.410555
D2	gpd-2	19.2271	20.196	1.95738
D2	gpi-1	20.5053	20.196	0.807063
D2	gsk-3	20.8593	20.196	0.631441
D2	gst-1	20.4934	20.196	0.813711
D2	gst-25	25.6452	20.196	0.0228889
D2	gta-1	19.1129	20.196	2.11868
D2	hif-1	20.1244	20.196	1.0509
D2	hsp-1	16.7081	20.196	11.2195
D2	hsp-12.3	22.4716	20.196	0.206531
D2	hsp-12.6	25.3148	20.196	0.0287797
D2	hsp-16.2	23.3568	20.196	0.111821
D2	hsp-6	20.7175	20.196	0.696659
D2	hsp-90	16.5772	20.196	12.2853
D2	ins-1	26.7032	20.196	0.0109938
D2	jnk-1	24.7629	20.196	0.0421933
D2	kat-1	21.075	20.196	0.543758
D2	lgg-1	20.7364	20.196	0.687587
D2	lipl-5	36.7989	20.196	1.00469e-05
D2	mcp-1	24.5444	20.196	0.0490933
D2	mev-1	20.6955	20.196	0.707347
D2	mlcd-1	22.8776	20.196	0.155872
D2	nhr-2	25.714	20.196	0.0218236
D2	nhr-23	22.2868	20.196	0.234756
D2	nhr-49	21.298	20.196	0.465878
D2	npr-7	26.6525	20.196	0.0113866
D2	osg-1	23.5895	20.196	0.0951604
D2	paqr-2	22.4796	20.196	0.205391
D2	pck-1	19.416	20.196	1.7171
D2	pck-2	17.5548	20.196	6.2385
D2	pcm-1	23.4625	20.196	0.103918
D2	pdk-1	24.1314	20.196	0.0653617
D2	pdr-1	21.2392	20.196	0.485245
D2	pfk-1.1	21.9075	20.196	0.305353
D2	pgk-1	19.0451	20.196	2.22059
D2	pha-4	25.3079	20.196	0.0289174
D2	pmk-1	23.5806	20.196	0.0957518
D2	pmp-3	21.8071	20.196	0.327355
D2	pud-1.2	17.2093	20.196	7.92648
D2	pyc-1	21.0505	20.196	0.553066
D2	pyk-1	26.5542	20.196	0.0121898
D2	rpl-19	15.6396	20.196	23.5305
D2	rpl-30	15.7606	20.196	21.6376
D2	rpl-4	16.4	20.196	13.8906
D2	rps-15	16.5736	20.196	12.3155
D2	rps-26	14.8286	20.196	41.2818
D2	rps-3	15.5948	20.196	24.2719
D2	rsks-1	21.5603	20.196	0.388441
D2	sel-12	24.5266	20.196	0.0497024
D2	ser-5	26.7661	20.196	0.0105246
D2	sgk-1	23.5555	20.196	0.0974321
D2	skn-1	25.2214	20.196	0.0307053
D2	slo-1	26.6228	20.196	0.0116234
D2	sma-9	22.8375	20.196	0.160269
D2	sod-1	19.581	20.196	1.53154
D2	sod-2	21.721	20.196	0.347477
D2	sod-5	24.403	20.196	0.0541458
D2	spr-1	22.7901	20.196	0.165617
D2	spr-3	24.5924	20.196	0.0474839
D2	spr-4	23.1419	20.196	0.129775
D2	sur-6	21.3409	20.196	0.452219
D2	tba-1	19.6027	20.196	1.50868
D2	tdp-1	22.2255	20.196	0.24494
D2	tpi-1	20.6461	20.196	0.732027
D2	ubh-1	23.7653	20.196	0.0842442
D2	ucr-1	20.2004	20.196	0.996979
D2	ugt-37	29.5953	20.196	0.00148089
D2	ugt-63	23.788	20.196	0.0829288
D2	unc-11	22.6556	20.196	0.181798
D2	Y45G12C.3	23.843	20.196	0.0798281
D3	aap-1	22.5769	20.3734	0.217098
D3	abt-2	24.8242	20.3734	0.0457267
D3	aco-1	21.1596	20.3734	0.579867
D3	act-1	17.4523	20.3734	7.57382
D3	ador-1	Undetermined	20.3734	#VALUE!
D3	age-1	22.3873	20.3734	0.247596
D3	akt-1	21.5114	20.3734	0.454363
D3	akt-2	23.5213	20.3734	0.112816
D3	aldo-1	20.3549	20.3734	1.01289
D3	apl-1	19.2869	20.3734	2.12352
D3	atp-3	17.6637	20.3734	6.54165
D3	bec-1	22.5253	20.3734	0.225016
D3	cdc-42	21.3635	20.3734	0.503441
D3	cox-11	26.2915	20.3734	0.0165368
D3	csp-1	27.4183	20.3734	0.00757273
D3	csp-2	25.6772	20.3734	0.0253149
D3	ctl-1	21.1728	20.3734	0.574587
D3	daf-2	26.7616	20.3734	0.0119389
D3	dlat-1	19.6053	20.3734	1.703
D3	dlst-1	21.223	20.3734	0.554937
D3	dod-3	Undetermined	20.3734	#VALUE!
D3	eef-2	15.5216	20.3734	28.8756
D3	eif-2alpha	22.5855	20.3734	0.215808
D3	eif-3C	22.3216	20.3734	0.259142
D3	enol-1	24.4822	20.3734	0.057958
D3	fat-7	26.7587	20.3734	0.0119626
D3	gpd-1	21.6852	20.3734	0.402811
D3	gpd-2	19.1631	20.3734	2.31388
D3	gpi-1	20.4992	20.3734	0.916481
D3	gsk-3	21.2435	20.3734	0.547115
D3	gst-1	20.5666	20.3734	0.874663
D3	gst-25	27.9567	20.3734	0.00521423
D3	gta-1	19.5822	20.3734	1.73053
D3	hif-1	20.8759	20.3734	0.705854
D3	hsp-1	16.9416	20.3734	10.7912
D3	hsp-12.3	22.5539	20.3734	0.220597
D3	hsp-12.6	27.4298	20.3734	0.00751266
D3	hsp-16.2	23.1572	20.3734	0.145202
D3	hsp-6	21.2636	20.3734	0.539529
D3	hsp-90	16.752	20.3734	12.3066
D3	ins-1	26.6227	20.3734	0.0131453
D3	jnk-1	24.9847	20.3734	0.0409117
D3	kat-1	21.4421	20.3734	0.476725
D3	lgg-1	20.8402	20.3734	0.723527
D3	lipl-5	35.9318	20.3734	2.07224e-05
D3	mcp-1	24.678	20.3734	0.0506018
D3	mev-1	20.4484	20.3734	0.949303
D3	mlcd-1	22.901	20.3734	0.17342
D3	nhr-2	25.8648	20.3734	0.0222282
D3	nhr-23	21.6235	20.3734	0.420417
D3	nhr-49	21.4549	20.3734	0.472526
D3	npr-7	26.6838	20.3734	0.0126004
D3	osg-1	25.3468	20.3734	0.0318304
D3	paqr-2	22.6592	20.3734	0.205072
D3	pck-1	19.4651	20.3734	1.87674
D3	pck-2	Undetermined	20.3734	#VALUE!
D3	pcm-1	23.5469	20.3734	0.110836
D3	pdk-1	24.779	20.3734	0.0471812
D3	pdr-1	21.3305	20.3734	0.515073
D3	pfk-1.1	22.1861	20.3734	0.284651
D3	pgk-1	20.2226	20.3734	1.11017
D3	pha-4	25.4935	20.3734	0.0287526
D3	pmk-1	23.7154	20.3734	0.0986127
D3	pmp-3	21.953	20.3734	0.33457
D3	pud-1.2	17.1903	20.3734	9.08212
D3	pyc-1	21.3996	20.3734	0.491002
D3	pyk-1	27.1182	20.3734	0.00932404
D3	rpl-19	15.7597	20.3734	24.4825
D3	rpl-30	15.4685	20.3734	29.9583
D3	rpl-4	16.562	20.3734	14.0387
D3	rps-15	16.6607	20.3734	13.1106
D3	rps-26	15.1152	20.3734	38.2698
D3	rps-3	15.7467	20.3734	24.7046
D3	rsks-1	20.02	20.3734	1.27751
D3	sel-12	24.4027	20.3734	0.0612428
D3	ser-5	26.8248	20.3734	0.0114268
D3	sgk-1	23.7593	20.3734	0.0956629
D3	skn-1	25.645	20.3734	0.025886
D3	slo-1	26.3997	20.3734	0.0153423
D3	sma-9	23.2415	20.3734	0.136966
D3	sod-1	19.7229	20.3734	1.56964
D3	sod-2	21.6806	20.3734	0.404087
D3	sod-5	24.4453	20.3734	0.0594585
D3	spr-1	22.844	20.3734	0.180412
D3	spr-3	24.6671	20.3734	0.0509862
D3	spr-4	23.1721	20.3734	0.14371
D3	sur-6	21.3054	20.3734	0.524107
D3	tba-1	19.7666	20.3734	1.52286
D3	tdp-1	22.4386	20.3734	0.23894
D3	tpi-1	20.5201	20.3734	0.903315
D3	ubh-1	23.7132	20.3734	0.0987668
D3	ucr-1	19.8018	20.3734	1.48611
D3	ugt-37	29.0831	20.3734	0.00238839
D3	ugt-63	23.8184	20.3734	0.0918222
D3	unc-11	23.0048	20.3734	0.161385
D3	Y45G12C.3	23.8094	20.3734	0.0923971
K1	aap-1	21.1	19.9055	0.436955
K1	abt-2	24.9212	19.9055	0.0309116
K1	aco-1	22.3713	19.9055	0.18102
K1	act-1	16.5413	19.9055	10.2977
K1	ador-1	25.5787	19.9055	0.0195971
K1	age-1	21.6365	19.9055	0.301251
K1	akt-1	20.4265	19.9055	0.696897
K1	akt-2	21.4626	19.9055	0.339842
K1	aldo-1	20.412	19.9055	0.703958
K1	apl-1	19.4668	19.9055	1.35539
K1	atp-3	17.1121	19.9055	6.93262
K1	bec-1	21.221	19.9055	0.4018
K1	cdc-42	27.7101	19.9055	0.00447302
K1	cox-11	24.1817	19.9055	0.0516098
K1	csp-1	26.658	19.9055	0.00927481
K1	csp-2	24.3708	19.9055	0.0452698
K1	ctl-1	20.3102	19.9055	0.755384
K1	daf-2	24.8776	19.9055	0.0318608
K1	dlat-1	18.7731	19.9055	2.19227
K1	dlst-1	21.1267	19.9055	0.428925
K1	dod-3	18.0911	19.9055	3.5172
K1	eef-2	14.7202	19.9055	36.3859
K1	eif-2alpha	22.4543	19.9055	0.170898
K1	eif-3C	21.6451	19.9055	0.299457
K1	enol-1	23.9237	19.9055	0.0617171
K1	fat-7	27.5109	19.9055	0.00513514
K1	gpd-1	21.2637	19.9055	0.390082
K1	gpd-2	17.1291	19.9055	6.85129
K1	gpi-1	19.1885	19.9055	1.64374
K1	gsk-3	20.4415	19.9055	0.689695
K1	gst-1	18.7169	19.9055	2.27937
K1	gst-25	27.7745	19.9055	0.0042775
K1	gta-1	18.3922	19.9055	2.85469
K1	hif-1	20.1735	19.9055	0.830458
K1	hsp-1	15.2793	19.9055	24.6971
K1	hsp-12.3	19.6107	19.9055	1.22674
K1	hsp-12.6	25.2927	19.9055	0.0238949
K1	hsp-16.2	21.3614	19.9055	0.364536
K1	hsp-6	21.0732	19.9055	0.445143
K1	hsp-90	15.8348	19.9055	16.8037
K1	ins-1	24.8083	19.9055	0.0334279
K1	jnk-1	24.1123	19.9055	0.0541559
K1	kat-1	21.4184	19.9055	0.350421
K1	lgg-1	17.8847	19.9055	4.05818
K1	lipl-5	33.7883	19.9055	6.62028e-05
K1	mcp-1	23.1207	19.9055	0.107677
K1	mev-1	20.2895	19.9055	0.766315
K1	mlcd-1	22.039	19.9055	0.227913
K1	nhr-2	24.7263	19.9055	0.0353827
K1	nhr-23	21.7588	19.9055	0.276772
K1	nhr-49	21.1254	19.9055	0.429306
K1	npr-7	26.0286	19.9055	0.0143475
K1	osg-1	25.2714	19.9055	0.0242502
K1	paqr-2	21.7587	19.9055	0.276776
K1	pck-1	17.474	19.9055	5.39472
K1	pck-2	17.3365	19.9055	5.93389
K1	pcm-1	21.4096	19.9055	0.352554
K1	pdk-1	23.9263	19.9055	0.0616046
K1	pdr-1	20.3277	19.9055	0.746316
K1	pfk-1.1	21.8339	19.9055	0.262718
K1	pgk-1	19.2698	19.9055	1.55371
K1	pha-4	26.0397	19.9055	0.0142377
K1	pmk-1	22.6357	19.9055	0.150706
K1	pmp-3	21.8285	19.9055	0.263708
K1	pud-1.2	16.3779	19.9055	11.5328
K1	pyc-1	21.7194	19.9055	0.284435
K1	pyk-1	27.0203	19.9055	0.00721505
K1	rpl-19	15.1127	19.9055	27.7192
K1	rpl-30	14.2029	19.9055	52.0786
K1	rpl-4	16.3796	19.9055	11.5185
K1	rps-15	14.6891	19.9055	37.1804
K1	rps-26	14.1103	19.9055	55.5314
K1	rps-3	14.7957	19.9055	34.5313
K1	rsks-1	21.7478	19.9055	0.278873
K1	sel-12	24.6673	19.9055	0.0368598
K1	ser-5	25.8546	19.9055	0.016186
K1	sgk-1	22.4713	19.9055	0.168893
K1	skn-1	25.2538	19.9055	0.0245474
K1	slo-1	26.6559	19.9055	0.00928802
K1	sma-9	22.8737	19.9055	0.127785
K1	sod-1	17.6241	19.9055	4.86174
K1	sod-2	20.2835	19.9055	0.7695
K1	sod-5	16.7858	19.9055	8.69195
K1	spr-1	21.9345	19.9055	0.245034
K1	spr-3	23.5215	19.9055	0.0815632
K1	spr-4	21.2763	19.9055	0.386683
K1	sur-6	19.9423	19.9055	0.974807
K1	tba-1	19.6072	19.9055	1.2297
K1	tdp-1	21.5801	19.9055	0.313252
K1	tpi-1	19.5661	19.9055	1.26524
K1	ubh-1	24.0934	19.9055	0.0548693
K1	ucr-1	20.2998	19.9055	0.760865
K1	ugt-37	28.9723	19.9055	0.00186482
K1	ugt-63	23.51	19.9055	0.0822162
K1	unc-11	22.658	19.9055	0.148396
K1	Y45G12C.3	21.8666	19.9055	0.256841
K2	aap-1	21.5337	20.0705	0.36271
K2	abt-2	25.042	20.0705	0.0318747
K2	aco-1	22.6503	20.0705	0.16727
K2	act-1	16.8069	20.0705	9.60401
K2	ador-1	26.4261	20.0705	0.012212
K2	age-1	21.9484	20.0705	0.272088
K2	akt-1	20.8769	20.0705	0.571837
K2	akt-2	22.0897	20.0705	0.246702
K2	aldo-1	20.4649	20.0705	0.760817
K2	apl-1	19.6393	20.0705	1.34837
K2	atp-3	17.7364	20.0705	5.04252
K2	bec-1	22.1305	20.0705	0.239822
K2	cdc-42	29.498	20.0705	0.00145231
K2	cox-11	25.9249	20.0705	0.017285
K2	csp-1	26.729	20.0705	0.00989917
K2	csp-2	24.6958	20.0705	0.0405191
K2	ctl-1	20.3095	20.0705	0.847376
K2	daf-2	26.0715	20.0705	0.0156147
K2	dlat-1	19.0675	20.0705	2.00422
K2	dlst-1	21.2847	20.0705	0.431033
K2	dod-3	Undetermined	20.0705	#VALUE!
K2	eef-2	14.8212	20.0705	38.0367
K2	eif-2alpha	22.3164	20.0705	0.210822
K2	eif-3C	21.7801	20.0705	0.305759
K2	enol-1	24.0498	20.0705	0.0634031
K2	fat-7	28.5264	20.0705	0.00284795
K2	gpd-1	21.3287	20.0705	0.418082
K2	gpd-2	18.1801	20.0705	3.70755
K2	gpi-1	19.8903	20.0705	1.1331
K2	gsk-3	20.7739	20.0705	0.614151
K2	gst-1	19.3658	20.0705	1.62991
K2	gst-25	26.7154	20.0705	0.00999321
K2	gta-1	18.7147	20.0705	2.55941
K2	hif-1	20.5973	20.0705	0.694109
K2	hsp-1	16.0263	20.0705	16.4979
K2	hsp-12.3	20.6612	20.0705	0.664038
K2	hsp-12.6	25.5579	20.0705	0.022291
K2	hsp-16.2	23.4264	20.0705	0.0976728
K2	hsp-6	21.1229	20.0705	0.482166
K2	hsp-90	15.7714	20.0705	19.6864
K2	ins-1	26.1996	20.0705	0.0142884
K2	jnk-1	24.4433	20.0705	0.0482708
K2	kat-1	21.5682	20.0705	0.35413
K2	lgg-1	19.6201	20.0705	1.3665
K2	lipl-5	33.3317	20.0705	0.000101861
K2	mcp-1	23.6662	20.0705	0.0827159
K2	mev-1	20.5924	20.0705	0.696453
K2	mlcd-1	22.6568	20.0705	0.166514
K2	nhr-2	25.5522	20.0705	0.0223793
K2	nhr-23	22.0739	20.0705	0.249425
K2	nhr-49	21.6199	20.0705	0.341668
K2	npr-7	26.3527	20.0705	0.0128497
K2	osg-1	24.7775	20.0705	0.0382882
K2	paqr-2	21.9863	20.0705	0.265034
K2	pck-1	17.9286	20.0705	4.41371
K2	pck-2	17.5539	20.0705	5.72268
K2	pcm-1	22.4732	20.0705	0.189119
K2	pdk-1	23.8269	20.0705	0.0739983
K2	pdr-1	20.7286	20.0705	0.633722
K2	pfk-1.1	21.8713	20.0705	0.287029
K2	pgk-1	19.779	20.0705	1.22399
K2	pha-4	25.9974	20.0705	0.0164378
K2	pmk-1	23.0266	20.0705	0.12887
K2	pmp-3	22.0336	20.0705	0.256481
K2	pud-1.2	16.9403	20.0705	8.75577
K2	pyc-1	21.6461	20.0705	0.33552
K2	pyk-1	27.3201	20.0705	0.00657172
K2	rpl-19	15.4476	20.0705	24.6403
K2	rpl-30	14.7018	20.0705	41.3207
K2	rpl-4	16.4347	20.0705	12.4308
K2	rps-15	15.4631	20.0705	24.3767
K2	rps-26	14.3925	20.0705	51.1999
K2	rps-3	15.3295	20.0705	26.7418
K2	rsks-1	22.0216	20.0705	0.258622
K2	sel-12	24.4751	20.0705	0.0472181
K2	ser-5	26.496	20.0705	0.0116345
K2	sgk-1	23.1667	20.0705	0.116942
K2	skn-1	25.4424	20.0705	0.0241493
K2	slo-1	26.572	20.0705	0.0110376
K2	sma-9	22.8264	20.0705	0.148051
K2	sod-1	18.2903	20.0705	3.43477
K2	sod-2	21.1729	20.0705	0.465757
K2	sod-5	17.717	20.0705	5.11075
K2	spr-1	22.5044	20.0705	0.18507
K2	spr-3	23.5827	20.0705	0.0876469
K2	spr-4	22.219	20.0705	0.225556
K2	sur-6	20.2697	20.0705	0.871035
K2	tba-1	19.6616	20.0705	1.32774
K2	tdp-1	21.7824	20.0705	0.305267
K2	tpi-1	19.8264	20.0705	1.18441
K2	ubh-1	23.6244	20.0705	0.0851479
K2	ucr-1	20.4725	20.0705	0.756841
K2	ugt-37	29.5806	20.0705	0.0013715
K2	ugt-63	24.0347	20.0705	0.0640717
K2	unc-11	22.6534	20.0705	0.166908
K2	Y45G12C.3	22.4714	20.0705	0.189359
K3	aap-1	21.7091	20.2205	0.356364
K3	abt-2	24.9093	20.2205	0.0387743
K3	aco-1	22.451	20.2205	0.213087
K3	act-1	17.0381	20.2205	9.0781
K3	ador-1	26.5926	20.2205	0.0120725
K3	age-1	22.1438	20.2205	0.263648
K3	akt-1	21.0339	20.2205	0.569043
K3	akt-2	22.2012	20.2205	0.253364
K3	aldo-1	20.6368	20.2205	0.749345
K3	apl-1	19.6558	20.2205	1.47911
K3	atp-3	17.4227	20.2205	6.95387
K3	bec-1	22.3995	20.2205	0.220827
K3	cdc-42	Undetermined	20.2205	#VALUE!
K3	cox-11	25.9938	20.2205	0.0182841
K3	csp-1	26.8279	20.2205	0.0102561
K3	csp-2	25.17	20.2205	0.0323633
K3	ctl-1	20.5698	20.2205	0.784985
K3	daf-2	26.1572	20.2205	0.0163259
K3	dlat-1	19.5579	20.2205	1.58296
K3	dlst-1	21.0554	20.2205	0.560603
K3	dod-3	19.836	20.2205	1.30537
K3	eef-2	14.9186	20.2205	39.449
K3	eif-2alpha	21.9647	20.2205	0.298497
K3	eif-3C	21.901	20.2205	0.31198
K3	enol-1	24.3051	20.2205	0.0589383
K3	fat-7	29.0731	20.2205	0.00216323
K3	gpd-1	21.5933	20.2205	0.38614
K3	gpd-2	18.7853	20.2205	2.70422
K3	gpi-1	20.0777	20.2205	1.10403
K3	gsk-3	20.7149	20.2205	0.709849
K3	gst-1	19.778	20.2205	1.35893
K3	gst-25	26.4958	20.2205	0.0129106
K3	gta-1	18.8316	20.2205	2.61879
K3	hif-1	20.4396	20.2205	0.859114
K3	hsp-1	16.2781	20.2205	15.374
K3	hsp-12.3	20.5843	20.2205	0.777129
K3	hsp-12.6	25.387	20.2205	0.027843
K3	hsp-16.2	23.6374	20.2205	0.0936259
K3	hsp-6	21.0942	20.2205	0.545725
K3	hsp-90	15.9878	20.2205	18.8009
K3	ins-1	26.4543	20.2205	0.0132874
K3	jnk-1	24.6262	20.2205	0.0471779
K3	kat-1	21.6368	20.2205	0.37466
K3	lgg-1	20.3827	20.2205	0.893629
K3	lipl-5	33.7752	20.2205	8.31023e-05
K3	mcp-1	23.9796	20.2205	0.073858
K3	mev-1	20.2809	20.2205	0.958985
K3	mlcd-1	22.8455	20.2205	0.162107
K3	nhr-2	25.7075	20.2205	0.0222976
K3	nhr-23	22.376	20.2205	0.224448
K3	nhr-49	21.4134	20.2205	0.437408
K3	npr-7	26.5842	20.2205	0.0121432
K3	osg-1	26.1191	20.2205	0.0167622
K3	paqr-2	22.083	20.2205	0.274993
K3	pck-1	18.2609	20.2205	3.88947
K3	pck-2	17.6787	20.2205	5.82311
K3	pcm-1	22.7464	20.2205	0.173627
K3	pdk-1	23.9052	20.2205	0.0777658
K3	pdr-1	20.9536	20.2205	0.601611
K3	pfk-1.1	21.7722	20.2205	0.341114
K3	pgk-1	19.5081	20.2205	1.63848
K3	pha-4	25.8981	20.2205	0.0195381
K3	pmk-1	23.4547	20.2205	0.106268
K3	pmp-3	22.1677	20.2205	0.25932
K3	pud-1.2	17.2737	20.2205	7.71037
K3	pyc-1	21.6831	20.2205	0.362849
K3	pyk-1	27.4894	20.2205	0.00648419
K3	rpl-19	15.3147	20.2205	29.9766
K3	rpl-30	14.9496	20.2205	38.611
K3	rpl-4	16.5664	20.2205	12.5892
K3	rps-15	15.7928	20.2205	21.521
K3	rps-26	14.5703	20.2205	50.2194
K3	rps-3	15.45	20.2205	27.2941
K3	rsks-1	21.995	20.2205	0.2923
K3	sel-12	24.4646	20.2205	0.0527726
K3	ser-5	26.674	20.2205	0.0114106
K3	sgk-1	23.5225	20.2205	0.101391
K3	skn-1	25.6259	20.2205	0.023595
K3	slo-1	26.9375	20.2205	0.00950569
K3	sma-9	22.7339	20.2205	0.175147
K3	sod-1	18.4242	20.2205	3.47319
K3	sod-2	21.5304	20.2205	0.403344
K3	sod-5	Undetermined	20.2205	#VALUE!
K3	spr-1	22.677	20.2205	0.182188
K3	spr-3	23.7834	20.2205	0.084617
K3	spr-4	22.4239	20.2205	0.217128
K3	sur-6	Undetermined	20.2205	#VALUE!
K3	tba-1	19.7752	20.2205	1.36158
K3	tdp-1	21.9438	20.2205	0.302864
K3	tpi-1	19.5966	20.2205	1.54098
K3	ubh-1	23.4836	20.2205	0.104161
K3	ucr-1	20.5865	20.2205	0.775937
K3	ugt-37	29.7285	20.2205	0.00137341
K3	ugt-63	23.9578	20.2205	0.0749809
K3	unc-11	22.5529	20.2205	0.198551
K3	Y45G12C.3	22.7182	20.2205	0.177057

## Sheet: Relative fold of expression
Target name	D1	D2	D3	K1	K2	K3
aap-1	0.264988	0.26145	0.217098	0.436955	0.36271	0.356364
abt-2	0.0454461	0.04658	0.0457267	0.0309116	0.0318747	0.0387743
aco-1	0.670286	0.677713	0.579867	0.18102	0.16727	0.213087
ador-1	0.0108128	0.00918391		0.0195971	0.012212	0.0120725
age-1	0.299646	0.260372	0.247596	0.301251	0.272088	0.263648
akt-1	0.450818	0.32021	0.454363	0.696897	0.571837	0.569043
akt-2	0.125897	0.0868126	0.112816	0.339842	0.246702	0.253364
aldo-1	1.34759	1.10511	1.01289	0.703958	0.760817	0.749345
apl-1	1.94426	1.73587	2.12352	1.35539	1.34837	1.47911
atp-3	7.35663	6.68418	6.54165	6.93262	5.04252	6.95387
bec-1	0.22465	0.209226	0.225016	0.4018	0.239822	0.220827
cdc-42	0.00270359	0.0259824	0.503441	0.00447302	0.00145231
cox-11	0.00864421	0.0124214	0.0165368	0.0516098	0.017285	0.0182841
csp-1	0.00888945	0.0080626	0.00757273	0.00927481	0.00989917	0.0102561
csp-2	0.0227319	0.0275633	0.0253149	0.0452698	0.0405191	0.0323633
ctl-1	0.647543	0.618748	0.574587	0.755384	0.847376	0.784985
daf-2	0.0151291	0.013169	0.0119389	0.0318608	0.0156147	0.0163259
dlat-1	2.00633	2.13012	1.703	2.19227	2.00422	1.58296
dlst-1	0.661809	0.630657	0.554937	0.428925	0.431033	0.560603
dod-3	1.37192			3.5172		1.30537
eef-2	36.5311	28.5996	28.8756	36.3859	38.0367	39.449
eif-2alpha	0.274097	0.259666	0.215808	0.170898	0.210822	0.298497
enol-1	0.069665	0.0621162	0.057958	0.0617171	0.0634031	0.0589383
fat-7	0.00741921	0.00927717	0.0119626	0.00513514	0.00284795	0.00216323
gpd-1	0.438669	0.410555	0.402811	0.390082	0.418082	0.38614
gpd-2	1.80937	1.95738	2.31388	6.85129	3.70755	2.70422
gpi-1	0.73898	0.807063	0.916481	1.64374	1.1331	1.10403
gsk-3	0.743593	0.631441	0.547115	0.689695	0.614151	0.709849
gst-1	0.720658	0.813711	0.874663	2.27937	1.62991	1.35893
gst-25	0.0158179	0.0228889	0.00521423	0.0042775	0.00999321	0.0129106
gta-1	2.455	2.11868	1.73053	2.85469	2.55941	2.61879
hif-1	1.15933	1.0509	0.705854	0.830458	0.694109	0.859114
hsp-1	12.2684	11.2195	10.7912	24.6971	16.4979	15.374
hsp-12.3	0.174698	0.206531	0.220597	1.22674	0.664038	0.777129
hsp-12.6	0.0108901	0.0287797	0.00751266	0.0238949	0.022291	0.027843
hsp-16.2	0.0827939	0.111821	0.145202	0.364536	0.0976728	0.0936259
hsp-6	0.734876	0.696659	0.539529	0.445143	0.482166	0.545725
hsp-90	13.918	12.2853	12.3066	16.8037	19.6864	18.8009
ins-1	0.0084686	0.0109938	0.0131453	0.0334279	0.0142884	0.0132874
jnk-1	0.0461081	0.0421933	0.0409117	0.0541559	0.0482708	0.0471779
kat-1	0.626033	0.543758	0.476725	0.350421	0.35413	0.37466
lgg-1	0.568649	0.687587	0.723527	4.05818	1.3665	0.893629
lipl-5	0.000169732	1.00469e-05	2.07224e-05	6.62028e-05	0.000101861	8.31023e-05
mcp-1	0.0440709	0.0490933	0.0506018	0.107677	0.0827159	0.073858
mev-1	0.997489	0.707347	0.949303	0.766315	0.696453	0.958985
mlcd-1	0.14521	0.155872	0.17342	0.227913	0.166514	0.162107
nhr-2	0.0203532	0.0218236	0.0222282	0.0353827	0.0223793	0.0222976
nhr-23	0.309312	0.234756	0.420417	0.276772	0.249425	0.224448
nhr-49		0.465878	0.472526	0.429306	0.341668	0.437408
npr-7	0.00974174	0.0113866	0.0126004	0.0143475	0.0128497	0.0121432
osg-1	0.0396193	0.0951604	0.0318304	0.0242502	0.0382882	0.0167622
paqr-2	0.234978	0.205391	0.205072	0.276776	0.265034	0.274993
pck-1	2.08318	1.7171	1.87674	5.39472	4.41371	3.88947
pck-2	6.90939	6.2385		5.93389	5.72268	5.82311
pcm-1	0.11855	0.103918	0.110836	0.352554	0.189119	0.173627
pdk-1	0.0694415	0.0653617	0.0471812	0.0616046	0.0739983	0.0777658
pdr-1	0.61292	0.485245	0.515073	0.746316	0.633722	0.601611
pfk-1.1	0.354096	0.305353	0.284651	0.262718	0.287029	0.341114
pgk-1	1.27391	2.22059	1.11017	1.55371	1.22399	1.63848
pha-4	0.0333032	0.0289174	0.0287526	0.0142377	0.0164378	0.0195381
pmk-1	0.100094	0.0957518	0.0986127	0.150706	0.12887	0.106268
pud-1.2	8.28107	7.92648	9.08212	11.5328	8.75577	7.71037
pyc-1	0.60088	0.553066	0.491002	0.284435	0.33552	0.362849
pyk-1	0.0111308	0.0121898	0.00932404	0.00721505	0.00657172	0.00648419
rpl-19	25.6001	23.5305	24.4825	27.7192	24.6403	29.9766
rpl-30	32.4488	21.6376	29.9583	52.0786	41.3207	38.611
rpl-4	14.0974	13.8906	14.0387	11.5185	12.4308	12.5892
rps-15	14.6218	12.3155	13.1106	37.1804	24.3767	21.521
rps-26	44.5541	41.2818	38.2698	55.5314	51.1999	50.2194
rps-3	27.6191	24.2719	24.7046	34.5313	26.7418	27.2941
rsks-1	0.455022	0.388441	1.27751	0.278873	0.258622	0.2923
sel-12	0.066978	0.0497024	0.0612428	0.0368598	0.0472181	0.0527726
ser-5	0.00908209	0.0105246	0.0114268	0.016186	0.0116345	0.0114106
sgk-1	0.109453	0.0974321	0.0956629	0.168893	0.116942	0.101391
skn-1	0.0370729	0.0307053	0.025886	0.0245474	0.0241493	0.023595
slo-1	0.0145631	0.0116234	0.0153423	0.00928802	0.0110376	0.00950569
sma-9	0.175796	0.160269	0.136966	0.127785	0.148051	0.175147
sod-1	2.01587	1.53154	1.56964	4.86174	3.43477	3.47319
sod-2	0.341	0.347477	0.404087	0.7695	0.465757	0.403344
sod-5	0.0607316	0.0541458	0.0594585	8.69195	5.11075
spr-1	0.167902	0.165617	0.180412	0.245034	0.18507	0.182188
spr-3	0.0535779	0.0474839	0.0509862	0.0815632	0.0876469	0.084617
spr-4	0.137035	0.129775	0.14371	0.386683	0.225556	0.217128
sur-6	0.597409	0.452219	0.524107	0.974807	0.871035
tdp-1	0.279998	0.24494	0.23894	0.313252	0.305267	0.302864
tpi-1	0.962728	0.732027	0.903315	1.26524	1.18441	1.54098
ubh-1	0.233045	0.0842442	0.0987668	0.0548693	0.0851479	0.104161
ucr-1	1.13559	0.996979	1.48611	0.760865	0.756841	0.775937
ugt-37	0.00133315	0.00148089	0.00238839	0.00186482	0.0013715	0.00137341
ugt-63	0.0766507	0.0829288	0.0918222	0.0822162	0.0640717	0.0749809
unc-11	0.166022	0.181798	0.161385	0.148396	0.166908	0.198551
Y45G12C.3	0.0765764	0.0798281	0.0923971	0.256841	0.189359	0.177057

## Sheet: fold change
Target name	K/D		Target name	K/D	log2FC
cdc-42	0.0167028		cdc-42	0.0167028	-5.90377
aco-1	0.291191		aco-1	0.291191	-1.77996
fat-7	0.354036		fat-7	0.354036	-1.49803
rsks-1	0.391233		rsks-1	0.391233	-1.3539
osg-1	0.475965		osg-1	0.475965	-1.07107
pha-4	0.55196		spr-4	2.02028	1.01456
ubh-1	0.586888		rps-15	2.07447	1.05274
pyc-1	0.597469		pcm-1	2.14608	1.10171
gst-25	0.618868		gpd-2	2.1812	1.12512
pyk-1	0.620958		gst-1	2.18686	1.12886
ucr-1	0.633835		sod-1	2.30009	1.20169
aldo-1	0.638887		cox-11	2.31844	1.21315
kat-1	0.655452		pck-1	2.41287	1.27075
slo-1	0.718329		Y45G12C.3	2.50503	1.32483
apl-1	0.720731		akt-2	2.58016	1.36746
abt-2	0.737267		lgg-1	3.19145	1.67421
hsp-6	0.74733		hsp-12.3	4.43303	2.14829
dlst-1	0.76895		sod-5	118.76	6.8919
sel-12	0.769155
skn-1	0.771818
nhr-23	0.778286
hif-1	0.817427
nhr-49	0.858465
rpl-4	0.86941
ugt-63	0.88014
ugt-37	0.886071
pck-2	0.886311
eif-2alpha	0.907475
mev-1	0.912444
atp-3	0.919667
pfk-1.1	0.943609
sma-9	0.95339
gpd-1	0.953889
pgk-1	0.959065
enol-1	0.97006
dlat-1	0.989724
unc-11	1.00913
age-1	1.03637
gsk-3	1.04763
pud-1.2	1.10713
rpl-19	1.1185
rps-3	1.1563
jnk-1	1.15781
npr-7	1.16638
pdk-1	1.17246
mlcd-1	1.17288
spr-1	1.19139
csp-1	1.20001
tdp-1	1.20619
eef-2	1.21132
pdr-1	1.22837
nhr-2	1.24306
lipl-5	1.25269
ser-5	1.26416
rps-26	1.26465
paqr-2	1.2655
gta-1	1.27421
sgk-1	1.27988
ctl-1	1.29707
bec-1	1.30894
pmk-1	1.31035
hsp-90	1.43576
ador-1	1.46296
akt-1	1.49975
sod-2	1.49978
tpi-1	1.536
aap-1	1.55477
csp-2	1.56265
hsp-12.6	1.56899
rpl-30	1.57071
gpi-1	1.57597
daf-2	1.58564
hsp-16.2	1.63569
hsp-1	1.65025
spr-3	1.66939
dod-3	1.75759
sur-6	1.75936
mcp-1	1.83806
ins-1	1.87083
spr-4	2.02028
rps-15	2.07447
pcm-1	2.14608
gpd-2	2.1812
gst-1	2.18686
sod-1	2.30009
cox-11	2.31844
pck-1	2.41287
Y45G12C.3	2.50503
akt-2	2.58016
lgg-1	3.19145
hsp-12.3	4.43303
sod-5	118.76

## Sheet: P value
Target name	K/D	差异标注
aap-1	0.0102897	*
abt-2	0.00848104	**
aco-1	0.000184886	***
ador-1	0.251337	ns
age-1	0.639733	ns
akt-1	0.0287223	*
akt-2	0.00593405	**
aldo-1	0.0146407	*
apl-1	0.0107384	*
atp-3	0.4641	ns
bec-1	0.304506	ns
cdc-42	0.468413	ns
cox-11	0.224303	ns
csp-1	0.0270169	*
csp-2	0.0242639	*
ctl-1	0.00610762	**
daf-2	0.21818	ns
dlat-1	0.932028	ns
dlst-1	0.0575421	ns
dod-3	#DIV/0!	#DIV/0!
eef-2	0.0734164	ns
eif-2alpha	0.607692	ns
enol-1	0.632674	ns
fat-7	0.0180398	*
gpd-1	0.264047	ns
gpd-2	0.129795	ns
gpi-1	0.0608529	ns
gsk-3	0.658037	ns
gst-1	0.0261997	*
gst-25	0.385131	ns
gta-1	0.0647839	ns
hif-1	0.290677	ns
hsp-1	0.0667039	ns
hsp-12.3	0.0161959	*
hsp-12.6	0.258618	ns
hsp-16.2	0.475012	ns
hsp-6	0.0672918	ns
hsp-90	0.00518774	**
ins-1	0.230084	ns
jnk-1	0.0637075	ns
kat-1	0.0125016	*
lgg-1	0.216591	ns
lipl-5	0.764063	ns
mcp-1	0.0176412	*
mev-1	0.551383	ns
mlcd-1	0.296148	ns
nhr-2	0.299872	ns
nhr-23	0.272145	ns
nhr-49	0.192552	ns
npr-7	0.15026	ns
osg-1	0.236436	ns
paqr-2	0.00567178	**
pck-1	0.00414684	**
pck-2	0.0650468	ns
pcm-1	0.0907467	ns
pdk-1	0.281211	ns
pdr-1	0.103373	ns
pfk-1.1	0.597559	ns
pgk-1	0.872877	ns
pha-4	0.00315913	**
pmk-1	0.077417	ns
pud-1.2	0.490405	ns
pyc-1	0.00491326	**
pyk-1	0.00895064	**
rpl-19	0.154363	ns
rpl-30	0.0382726	*
rpl-4	0.00572082	**
rps-15	0.0419709	*
rps-26	0.0109394	*
rps-3	0.216347	ns
rsks-1	0.206902	ns
sel-12	0.118062	ns
ser-5	0.183062	ns
sgk-1	0.247505	ns
skn-1	0.0935772	ns
slo-1	0.0363303	*
sma-9	0.700296	ns
sod-1	0.0109501	*
sod-2	0.188209	ns
sod-5	0.0143643	*
spr-1	0.193398	ns
spr-3	0.000168129	***
spr-4	0.0650752	ns
sur-6	0.00931969	**
tdp-1	0.0163672	*
tpi-1	0.0223379	*
ubh-1	0.311442	ns
ucr-1	0.0386993	*
ugt-37	0.620252	ns
ugt-63	0.217479	ns
unc-11	0.927002	ns
Y45G12C.3	0.00781444	**

## Sheet: fold change and P value 
Target name	K/D	P value	Difference labeling			Target name	K/D	P value	Difference labeling	tendency
aap-1	1.55477	0.0102897	*			aco-1	0.291191	0.000184886	***	down
abt-2	0.737267	0.00848104	**			akt-2	2.58016	0.00593405	**	up
aco-1	0.291191	0.000184886	***			fat-7	0.354036	0.0180398	*	down
ador-1	1.46296	0.251337	ns			gst-1	2.18686	0.0261997	*	up
age-1	1.03637	0.639733	ns			hsp-12.3	4.43303	0.0161959	*	up
akt-1	1.49975	0.0287223	*			pck-1	2.41287	0.00414684	**	up
akt-2	2.58016	0.00593405	**			rps-15	2.07447	0.0419709	*	up
aldo-1	0.638887	0.0146407	*			sod-1	2.30009	0.0109501	*	up
apl-1	0.720731	0.0107384	*			sod-5	118.76	0.0143643	*	up
atp-3	0.919667	0.4641	ns			Y45G12C.3	2.50503	0.00781444	**	up
bec-1	1.30894	0.304506	ns
cdc-42	0.0167028	0.468413	ns
cox-11	2.31844	0.224303	ns
csp-1	1.20001	0.0270169	*
csp-2	1.56265	0.0242639	*
ctl-1	1.29707	0.00610762	**
daf-2	1.58564	0.21818	ns
dlat-1	0.989724	0.932028	ns
dlst-1	0.76895	0.0575421	ns
dod-3	1.75759	#DIV/0!	#DIV/0!
eef-2	1.21132	0.0734164	ns
eif-2alpha	0.907475	0.607692	ns
enol-1	0.97006	0.632674	ns
fat-7	0.354036	0.0180398	*
gpd-1	0.953889	0.264047	ns
gpd-2	2.1812	0.129795	ns
gpi-1	1.57597	0.0608529	ns
gsk-3	1.04763	0.658037	ns
gst-1	2.18686	0.0261997	*
gst-25	0.618868	0.385131	ns
gta-1	1.27421	0.0647839	ns
hif-1	0.817427	0.290677	ns
hsp-1	1.65025	0.0667039	ns
hsp-12.3	4.43303	0.0161959	*
hsp-12.6	1.56899	0.258618	ns
hsp-16.2	1.63569	0.475012	ns
hsp-6	0.74733	0.0672918	ns
hsp-90	1.43576	0.00518774	**
ins-1	1.87083	0.230084	ns
jnk-1	1.15781	0.0637075	ns
kat-1	0.655452	0.0125016	*
lgg-1	3.19145	0.216591	ns
lipl-5	1.25269	0.764063	ns
mcp-1	1.83806	0.0176412	*
mev-1	0.912444	0.551383	ns
mlcd-1	1.17288	0.296148	ns
nhr-2	1.24306	0.299872	ns
nhr-23	0.778286	0.272145	ns
nhr-49	0.858465	0.192552	ns
npr-7	1.16638	0.15026	ns
osg-1	0.475965	0.236436	ns
paqr-2	1.2655	0.00567178	**
pck-1	2.41287	0.00414684	**
pck-2	0.886311	0.0650468	ns
pcm-1	2.14608	0.0907467	ns
pdk-1	1.17246	0.281211	ns
pdr-1	1.22837	0.103373	ns
pfk-1.1	0.943609	0.597559	ns
pgk-1	0.959065	0.872877	ns
pha-4	0.55196	0.00315913	**
pmk-1	1.31035	0.077417	ns
pud-1.2	1.10713	0.490405	ns
pyc-1	0.597469	0.00491326	**
pyk-1	0.620958	0.00895064	**
rpl-19	1.1185	0.154363	ns
rpl-30	1.57071	0.0382726	*
rpl-4	0.86941	0.00572082	**
rps-15	2.07447	0.0419709	*
rps-26	1.26465	0.0109394	*
rps-3	1.1563	0.216347	ns
rsks-1	0.391233	0.206902	ns
sel-12	0.769155	0.118062	ns
ser-5	1.26416	0.183062	ns
sgk-1	1.27988	0.247505	ns
skn-1	0.771818	0.0935772	ns
slo-1	0.718329	0.0363303	*
sma-9	0.95339	0.700296	ns
sod-1	2.30009	0.0109501	*
sod-2	1.49978	0.188209	ns
sod-5	118.76	0.0143643	*
spr-1	1.19139	0.193398	ns
spr-3	1.66939	0.000168129	***
spr-4	2.02028	0.0650752	ns
sur-6	1.75936	0.00931969	**
tdp-1	1.20619	0.0163672	*
tpi-1	1.536	0.0223379	*
ubh-1	0.586888	0.311442	ns
ucr-1	0.633835	0.0386993	*
ugt-37	0.886071	0.620252	ns
ugt-63	0.88014	0.217479	ns
unc-11	1.00913	0.927002	ns
Y45G12C.3	2.50503	0.00781444	**
