# Supplementary material for: P-hydroxybenzaldehyde protects Caenorhabditis elegans from oxidative stress and β-amyloid toxicity
Source: Front Aging Neurosci. 2024 May 22;16:1414956. doi: 10.3389/fnagi.2024.1414956 (PMC11150654; doi:10.3389/fnagi.2024.1414956)
Supplement: Supplementary file 3 [file Data_Sheet_3.zip › gsea_report.GO.xlsx]

## Sheet: Sheet1
NAME	GO_ID	SIZE	ES	NES	NOM p-val	FDR q-val
MOLECULAR CARRIER ACTIVITY	GO:0140104	54	0.416408	1.43535	0.078629	1
RHYTHMIC PROCESS	GO:0048511	87	0.383674	1.40374	0.0464646	1
STRUCTURAL MOLECULE ACTIVITY	GO:0005198	543	0.366254	1.29683	0.198397	1
VIRAL PROCESS	GO:0016032	64	0.349792	1.27974	0.164241	1
ANTIOXIDANT ACTIVITY	GO:0016209	57	0.395525	1.27379	0.110454	0.859531
BIOLOGICAL PROCESS INVOLVED IN INTERSPECIES INTERACTION BETWEEN ORGANISMS	GO:0044419	651	0.315297	1.20829	0.16826	0.997941
PROTEIN-CONTAINING COMPLEX	GO:0032991	2950	0.221742	1.17963	0.253763	0.979869
CATALYTIC ACTIVITY	GO:0003824	4503	0.23521	1.1053	0.351889	1
LOCALIZATION	GO:0051179	2656	0.231131	1.06618	0.335907	1
IMMUNE SYSTEM PROCESS	GO:0002376	638	0.279342	1.0551	0.350379	1
MOLECULAR FUNCTION REGULATOR ACTIVITY	GO:0098772	613	0.254253	1.04941	0.397706	1
TRANSLATION REGULATOR ACTIVITY	GO:0045182	96	0.19133	1.03877	0.366803	0.954276
TRANSPORTER ACTIVITY	GO:0005215	1038	0.281082	1.02646	0.479612	0.912261
DETOXIFICATION	GO:0098754	32	0.329088	1.02536	0.422747	0.852966
RESPONSE TO STIMULUS	GO:0050896	3820	0.220843	0.96621	0.609524	0.969021
SIGNALING	GO:0023052	2366	0.227831	0.874759	0.708571	1
SMALL MOLECULE SENSOR ACTIVITY	GO:0140299	19	0.28912	0.827593	0.675978	1
GENERAL TRANSCRIPTION INITIATION FACTOR ACTIVITY	GO:0140223	29	0.284149	0.79636	0.69877	1
TRANSCRIPTION REGULATOR ACTIVITY	GO:0140110	843	0.177379	0.768031	0.740458	1
REGULATION OF BIOLOGICAL PROCESS	GO:0050789	4920	0.156867	0.748642	0.850099	1
PROTEIN FOLDING CHAPERONE	GO:0044183	33	0.240769	0.742353	0.657787	1
GROWTH	GO:0040007	353	0.168845	0.731939	0.845261	1
MOLECULAR TRANSDUCER ACTIVITY	GO:0060089	1059	0.188166	0.725693	0.929961	1
BIOLOGICAL PROCESS INVOLVED IN INTRASPECIES INTERACTION BETWEEN ORGANISMS	GO:0051703	32	0.265138	0.681899	0.900383	1
MULTICELLULAR ORGANISMAL PROCESS	GO:0032501	3716	0.144872	0.665838	0.929254	1
NEGATIVE REGULATION OF BIOLOGICAL PROCESS	GO:0048519	1776	0.140027	0.652887	0.974708	1
DEVELOPMENTAL PROCESS	GO:0032502	3041	0.135367	0.650965	0.93617	1
PIGMENTATION	GO:0043473	23	0.198825	0.648046	0.863454	0.975644
POSITIVE REGULATION OF BIOLOGICAL PROCESS	GO:0048518	2142	0.127058	0.615426	0.974659	0.979615
CYTOSKELETAL MOTOR ACTIVITY	GO:0003774	48	0.172839	0.506993	0.892996	1
LOCOMOTION	GO:0040011	792	0.11652	0.463935	0.986513	0.986466
CARGO RECEPTOR ACTIVITY	GO:0038024	38	-0.276911	-0.920126	0.658869	1
REPRODUCTIVE PROCESS	GO:0022414	1134	-0.140287	-0.65469	0.903614	1
REPRODUCTION	GO:0000003	1198	-0.136864	-0.642759	0.928713	1
ATP-DEPENDENT ACTIVITY	GO:0140657	407	-0.129235	-0.599227	0.872727	1
TOXIN ACTIVITY	GO:0090729	26	-0.183402	-0.541626	0.959267	1
MOLECULAR ADAPTOR ACTIVITY	GO:0060090	157	-0.133825	-0.513939	0.953307	0.973172
