# Supplementary material for: P-hydroxybenzaldehyde protects Caenorhabditis elegans from oxidative stress and β-amyloid toxicity
Source: Front Aging Neurosci. 2024 May 22;16:1414956. doi: 10.3389/fnagi.2024.1414956 (PMC11150654; doi:10.3389/fnagi.2024.1414956)
Supplement: Supplementary file 3 [file Data_Sheet_3.zip › gsea_report.KEGG.xlsx]

## Sheet: Sheet1
NAME	ko_ID	SIZE	ES	NES	NOM p-val	FDR q-val
RIBOSOME	ko03010	138	0.57618	1.51361	0.11499	1
FOLATE BIOSYNTHESIS	ko00790	30	0.535968	1.45591	0.0693878	1
RNA POLYMERASE	ko03020	26	0.560165	1.35055	0.159664	1
NICOTINATE AND NICOTINAMIDE METABOLISM	ko00760	23	0.463207	1.32376	0.128257	1
OXIDATIVE PHOSPHORYLATION	ko00190	119	0.551257	1.32369	0.231084	1
WNT SIGNALING PATHWAY	ko04310	107	0.351645	1.29974	0.176707	1
LONGEVITY REGULATING PATHWAY - WORM	ko04212	182	0.340705	1.29428	0.139113	1
RNA DEGRADATION	ko03018	53	0.349024	1.28459	0.171306	1
APOPTOSIS - MULTIPLE SPECIES	ko04215	19	0.425791	1.19265	0.280079	1
VIRAL LIFE CYCLE - HIV-1	ko03250	35	0.317039	1.19061	0.252485	1
NUCLEOTIDE METABOLISM	ko01232	49	0.357389	1.19019	0.355289	1
MITOPHAGY - ANIMAL	ko04137	57	0.299672	1.17711	0.31405	1
GALACTOSE METABOLISM	ko00052	30	0.360937	1.16518	0.294	1
FRUCTOSE AND MANNOSE METABOLISM	ko00051	35	0.372526	1.15091	0.311245	1
SNARE INTERACTIONS IN VESICULAR TRANSPORT	ko04130	26	0.458345	1.13722	0.362319	1
SULFUR RELAY SYSTEM	ko04122	16	0.459942	1.13521	0.378486	1
UBIQUINONE AND OTHER TERPENOID-QUINONE BIOSYNTHESIS	ko00130	17	0.423625	1.13239	0.321138	1
NOTCH SIGNALING PATHWAY	ko04330	35	0.327422	1.13131	0.31	1
TYROSINE METABOLISM	ko00350	36	0.388081	1.1238	0.333988	1
TERPENOID BACKBONE BIOSYNTHESIS	ko00900	18	0.409658	1.11749	0.344468	1
NITROGEN METABOLISM	ko00910	18	0.385763	1.11659	0.319608	1
METABOLIC PATHWAYS	ko01100	1355	0.290889	1.10724	0.334646	1
PROTEIN EXPORT	ko03060	22	0.437642	1.1048	0.353306	1
BIOSYNTHESIS OF COFACTORS	ko01240	179	0.358689	1.09275	0.376258	1
PEROXISOME	ko04146	116	0.348411	1.0788	0.426	1
TGF-BETA SIGNALING PATHWAY	ko04350	59	0.363028	1.07395	0.438134	1
SULFUR METABOLISM	ko00920	24	0.414931	1.06566	0.393214	1
GLUTATHIONE METABOLISM	ko00480	95	0.355798	1.06309	0.390533	1
VALINE, LEUCINE AND ISOLEUCINE DEGRADATION	ko00280	60	0.373228	1.04222	0.420945	1
METABOLISM OF XENOBIOTICS BY CYTOCHROME P450	ko00980	132	0.364685	1.0068	0.422311	1
BUTANOATE METABOLISM	ko00650	22	0.43362	1.00579	0.441532	1
RETINOL METABOLISM	ko00830	114	0.353265	1.00331	0.422	1
AMINOACYL-TRNA BIOSYNTHESIS	ko00970	46	0.305961	0.994332	0.466527	1
LIPOIC ACID METABOLISM	ko00785	21	0.339322	0.993131	0.463002	1
DRUG METABOLISM - CYTOCHROME P450	ko00982	139	0.357166	0.983747	0.461386	1
MOTOR PROTEINS	ko04814	103	0.214765	0.983367	0.508876	1
PYRIMIDINE METABOLISM	ko00240	40	0.306933	0.98132	0.457661	1
FATTY ACID ELONGATION	ko00062	35	0.329369	0.967161	0.502032	1
PENTOSE AND GLUCURONATE INTERCONVERSIONS	ko00040	96	0.352519	0.96519	0.472617	1
FATTY ACID BIOSYNTHESIS	ko00061	30	0.351401	0.955705	0.56998	1
VARIOUS TYPES OF N-GLYCAN BIOSYNTHESIS	ko00513	45	0.260131	0.937123	0.439539	1
DRUG METABOLISM - OTHER ENZYMES	ko00983	181	0.31938	0.934805	0.488978	1
RIBOFLAVIN METABOLISM	ko00740	23	0.374333	0.924053	0.586	1
RIBOSOME BIOGENESIS IN EUKARYOTES	ko03008	67	0.23612	0.922828	0.548319	1
2-OXOCARBOXYLIC ACID METABOLISM	ko01210	19	0.37128	0.917386	0.534884	1
PANTOTHENATE AND COA BIOSYNTHESIS	ko00770	18	0.347073	0.912114	0.634578	1
PORPHYRIN METABOLISM	ko00860	82	0.335525	0.908451	0.57551	1
PHOSPHATIDYLINOSITOL SIGNALING SYSTEM	ko04070	64	0.269788	0.908255	0.676191	1
SELENOCOMPOUND METABOLISM	ko00450	16	0.339269	0.897819	0.549898	1
FATTY ACID METABOLISM	ko01212	94	0.271341	0.88323	0.584016	1
PURINE METABOLISM	ko00230	94	0.274974	0.879073	0.643411	1
PENTOSE PHOSPHATE PATHWAY	ko00030	22	0.339867	0.870092	0.598425	1
MUCIN TYPE O-GLYCAN BIOSYNTHESIS	ko00512	28	0.287847	0.863247	0.635659	1
POLYCOMB REPRESSIVE COMPLEX	ko03083	54	0.309912	0.857778	0.661157	1
UBIQUITIN MEDIATED PROTEOLYSIS	ko04120	108	0.261039	0.856272	0.587866	1
GLYCEROPHOSPHOLIPID METABOLISM	ko00564	87	0.229502	0.852141	0.635294	1
NUCLEOTIDE EXCISION REPAIR	ko03420	56	0.268858	0.851627	0.610204	1
ARACHIDONIC ACID METABOLISM	ko00590	24	0.2986	0.836202	0.727096	1
LYSOSOME	ko04142	193	0.243963	0.834905	0.614481	1
GLYCEROLIPID METABOLISM	ko00561	53	0.231009	0.829393	0.673347	1
ASCORBATE AND ALDARATE METABOLISM	ko00053	83	0.298058	0.809539	0.699801	1
OTHER TYPES OF O-GLYCAN BIOSYNTHESIS	ko00514	27	0.236747	0.796999	0.657315	1
ABC TRANSPORTERS	ko02010	35	0.273955	0.79022	0.653257	1
BIOSYNTHESIS OF NUCLEOTIDE SUGARS	ko01250	38	0.252334	0.774552	0.686598	1
TRYPTOPHAN METABOLISM	ko00380	48	0.296341	0.759483	0.742515	1
MANNOSE TYPE O-GLYCAN BIOSYNTHESIS	ko00515	16	0.27223	0.750215	0.78672	1
ETHER LIPID METABOLISM	ko00565	33	0.241929	0.734373	0.756487	1
ARGININE BIOSYNTHESIS	ko00220	20	0.29268	0.727331	0.7833	1
HOMOLOGOUS RECOMBINATION	ko03440	24	0.232261	0.721655	0.722338	1
GLYCINE, SERINE AND THREONINE METABOLISM	ko00260	30	0.293219	0.718789	0.676413	1
PROTEASOME	ko03050	43	0.252744	0.71135	0.802469	1
MTOR SIGNALING PATHWAY	ko04150	103	0.173	0.70691	0.762089	1
GLYCOSAMINOGLYCAN BIOSYNTHESIS - HEPARAN SULFATE \ HEPARIN	ko00534	16	0.267115	0.689975	0.821862	1
GLYOXYLATE AND DICARBOXYLATE METABOLISM	ko00630	42	0.27273	0.686517	0.768463	1
LONGEVITY REGULATING PATHWAY - MULTIPLE SPECIES	ko04213	78	0.194755	0.685225	0.876016	1
BASAL TRANSCRIPTION FACTORS	ko03022	40	0.228038	0.682769	0.711066	1
CYSTEINE AND METHIONINE METABOLISM	ko00270	55	0.238071	0.678454	0.853229	1
BIOSYNTHESIS OF AMINO ACIDS	ko01230	80	0.242194	0.6715	0.770459	1
SPLICEOSOME	ko03040	131	0.220638	0.670845	0.717256	1
BIOSYNTHESIS OF UNSATURATED FATTY ACIDS	ko01040	30	0.227066	0.666901	0.878296	1
AUTOPHAGY - ANIMAL	ko04140	141	0.142866	0.656394	0.936884	1
AMINO SUGAR AND NUCLEOTIDE SUGAR METABOLISM	ko00520	72	0.191413	0.655445	0.874486	1
CARBON METABOLISM	ko01200	123	0.220301	0.636438	0.769384	1
N-GLYCAN BIOSYNTHESIS	ko00510	42	0.174454	0.619992	0.863636	1
FANCONI ANEMIA PATHWAY	ko03460	30	0.191289	0.61819	0.810417	1
FOXO SIGNALING PATHWAY	ko04068	89	0.144618	0.613211	0.957661	1
NEUROACTIVE LIGAND-RECEPTOR INTERACTION	ko04080	62	0.23699	0.60154	0.944762	1
TAURINE AND HYPOTAURINE METABOLISM	ko00430	15	0.252324	0.601379	0.865462	1
CALCIUM SIGNALING PATHWAY	ko04020	99	0.182013	0.59363	0.922929	1
PROPANOATE METABOLISM	ko00640	36	0.193991	0.566403	0.934911	1
LYSINE DEGRADATION	ko00310	56	0.134437	0.563853	0.913894	1
PHAGOSOME	ko04145	77	0.134068	0.559016	0.932821	1
FATTY ACID DEGRADATION	ko00071	70	0.18666	0.555311	0.956522	1
PYRUVATE METABOLISM	ko00620	39	0.208619	0.523353	0.812877	1
ENDOCYTOSIS	ko04144	127	0.124002	0.519833	0.926587	1
ALANINE, ASPARTATE AND GLUTAMATE METABOLISM	ko00250	34	0.187372	0.500365	0.926	1
ERBB SIGNALING PATHWAY	ko04012	60	0.147228	0.499991	0.957854	1
SPHINGOLIPID METABOLISM	ko00600	48	0.14945	0.49604	0.933333	0.997308
MAPK SIGNALING PATHWAY	ko04010	116	0.111921	0.495527	0.986328	0.987601
BETA-ALANINE METABOLISM	ko00410	30	0.165433	0.449332	0.97379	1
PROTEIN PROCESSING IN ENDOPLASMIC RETICULUM	ko04141	178	0.102832	0.441797	0.985915	0.996892
ARGININE AND PROLINE METABOLISM	ko00330	33	0.156729	0.37323	0.986	1
GLYCOLYSIS \ GLUCONEOGENESIS	ko00010	46	0.135972	0.36563	0.945674	0.99316
ECM-RECEPTOR INTERACTION	ko04512	15	-0.470682	-1.07443	0.382536	1
NUCLEOCYTOPLASMIC TRANSPORT	ko03013	82	-0.333671	-1.03359	0.467583	1
MISMATCH REPAIR	ko03430	21	-0.340689	-1.0026	0.462715	1
OTHER GLYCAN DEGRADATION	ko00511	18	-0.332593	-0.966859	0.50501	1
HIPPO SIGNALING PATHWAY - MULTIPLE SPECIES	ko04392	18	-0.358416	-0.949412	0.520875	1
STARCH AND SUCROSE METABOLISM	ko00500	26	-0.291424	-0.926645	0.493256	1
INOSITOL PHOSPHATE METABOLISM	ko00562	36	-0.247073	-0.873333	0.57377	1
BASE EXCISION REPAIR	ko03410	30	-0.303255	-0.825248	0.578947	1
AXON REGENERATION	ko04361	153	-0.201742	-0.776802	0.670757	1
ATP-DEPENDENT CHROMATIN REMODELING	ko03082	80	-0.229452	-0.761661	0.640159	1
MRNA SURVEILLANCE PATHWAY	ko03015	100	-0.159411	-0.646072	0.872093	1
GLYCOSYLPHOSPHATIDYLINOSITOL (GPI)-ANCHOR BIOSYNTHESIS	ko00563	18	-0.251049	-0.595987	0.846154	1
DNA REPLICATION	ko03030	41	-0.18864	-0.569096	0.835249	1
ALPHA-LINOLENIC ACID METABOLISM	ko00592	18	-0.233255	-0.566044	0.92827	1
AUTOPHAGY - OTHER	ko04136	28	-0.152744	-0.464203	0.975708	1
CITRATE CYCLE (TCA CYCLE)	ko00020	37	-0.0936431	-0.252156	0.986275	0.999896
