# Supplementary material for: P-hydroxybenzaldehyde protects Caenorhabditis elegans from oxidative stress and β-amyloid toxicity
Source: Front Aging Neurosci. 2024 May 22;16:1414956. doi: 10.3389/fnagi.2024.1414956 (PMC11150654; doi:10.3389/fnagi.2024.1414956)
Supplement: Supplementary file 4 [file Data_Sheet_4.zip]

Archive with 2 entries (1 files):
- Data_Sheet_4/
- Data_Sheet_4/p-HBA experimental data.xlsx
