# Supplementary material for: P-hydroxybenzaldehyde protects Caenorhabditis elegans from oxidative stress and β-amyloid toxicity
Source: Front Aging Neurosci. 2024 May 22;16:1414956. doi: 10.3389/fnagi.2024.1414956 (PMC11150654; doi:10.3389/fnagi.2024.1414956)
Supplement: Supplementary file 4 [file Data_Sheet_4.zip › Data_Sheet_4/p-HBA experimental data.xlsx]

## Sheet: Paralyzed data
	Paralysis data
	p-HBA（mM）	0.125		0.125 aggregate data	0.25		0.25 aggregate data	0.5		0.5 aggregate data	1		1 aggregate data	2		2 aggregate data	4		4 aggregate data	k1	k2	Control aggregate data
	0h	0	0	0	0	0	0	0	0	0	0	0	0	0	0	0	0	0	0	0	0	0
	2h	0	0	0	0	0	0	0	0	0	0	0	0	0	0	0	0	0	0	0	0	0
	4h	0	0	0	0	0	0	0	0	0	0	0	0	0	0	0	0	0	0	0	0	0
	6h	4	0	4	0	0	0	0	0	0	3	2	5	4	4	8	3	1	4	1	2	3
	8h	5	6	11	5	2	7	0	2	2	6	3	9	3	2	5	4	1	5	2	8	10
	10h	6	6	12	9	7	11	5	8	13	9	3	12	8	7	15	10	5	15	15	11	26
	12h	17	10	27	17	20	37	12	9	21	19	16	35	11	7	18	13	4	17	19	23	42
	14h	3	3	6	13	18	31	19	16	35	3	11	14	8	15	23	11	1	12	3	1	4
	16h	0	0	0	0	4	4	6	13	19	0	0	0	0	0	0	0	0	0	0	0	0
				the R language to process the data
				6			8			8			6			6			6			6
				6			8			8			6			6			6			6
				6			8			10			6			6			6			6
				6			8			10			6			6			6			8
				8			8			10			6			6			8			8
				8			8			10			8			6			8			8
				8			8			10			8			6			8			8
				8			10			10			8			6			8			8
				8			10			10			8			8			8			8
				8			10			10			8			8			10			8
				8			10			10			8			8			10			8
				8			10			10			8			8			10			8
				8			10			10			8			8			10			8
				8			10			10			8			10			10			10
				8			10			10			10			10			10			10
				10			10			12			10			10			10			10
				10			10			12			10			10			10			10
				10			10			12			10			10			10			10
				10			12			12			10			10			10			10
				10			12			12			10			10			10			10
				10			12			12			10			10			10			10
				10			12			12			10			10			10			10
				10			12			12			10			10			10			10
				10			12			12			10			10			10			10
				10			12			12			10			10			12			10
				10			12			12			10			10			12			10
				10			12			12			12			10			12			10
				12			12			12			12			10			12			10
				12			12			12			12			12			12			10
				12			12			12			12			12			12			10
				12			12			12			12			12			12			10
				12			12			12			12			12			12			10
				12			12			12			12			12			12			10
				12			12			12			12			12			12			10
				12			12			12			12			12			12			10
				12			12			12			12			12			12			10
				12			12			14			12			12			12			10
				12			12			14			12			12			12			10
				12			12			14			12			12			12			10
				12			12			14			12			12			12			12
				12			12			14			12			12			12			12
				12			12			14			12			12			14			12
				12			12			14			12			12			14			12
				12			12			14			12			12			14			12
				12			12			14			12			12			14			12
				12			12			14			12			12			14			12
				12			12			14			12			14			14			12
				12			12			14			12			14			14			12
				12			12			14			12			14			14			12
				12			12			14			12			14			14			12
				12			12			14			12			14			14			12
				12			12			14			12			14			14			12
				12			12			14			12			14			14			12
				12			12			14			12			14						12
				14			12			14			12			14						12
				14			14			14			12			14						12
				14			14			14			12			14						12
				14			14			14			12			14						12
				14			14			14			12			14						12
				14			14			14			12			14						12
							14			14			12			14						12
							14			14			14			14						12
							14			14			14			14						12
							14			14			14			14						12
							14			14			14			14						12
							14			14			14			14						12
							14			14			14			14						12
							14			14			14			14						12
							14			14			14			14						12
							14			14			14									12
							14			14			14									12
							14			16			14									12
							14			16			14									12
							14			16			14									12
							14			16			14									12
							14			16												12
							14			16												12
							14			16												12
							14			16												12
							14			16												12
							14			16												12
							14			16												14
							14			16												14
							14			16												14
							14			16												14
							14			16
							16			16
							16			16
							16			16
							16			16

## Sheet: Half paralysis time p-HBA
logT	Time	Control	proportion	Total proportion		0.5mM	proportion	Total proportion		1mM	proportion	Total proportion		2mM	proportion	Total proportion	logt	t	0.125mM	proportion	Total proportion		0.25mM	proportion	Total proportion		4mM	proportion	Total proportion
0.30103	2																0.30103	2
0.60206	4																0.60206	4
0.778151	6	3	0.0352941	0.0352941						5	0.0666667	0.0666667		8	0.115942	0.115942	0.778151	6	4	0.0666667	0.0666667						4	0.0754717	0.0754717
0.90309	8	10	0.117647	0.152941		2	0.0222222	0.0222222		9	0.12	0.186667		5	0.0724638	0.188406	0.90309	8	11	0.183333	0.25		7	0.0777778	0.0777778		5	0.0943396	0.169811
1	10	26	0.305882	0.458824		13	0.144444	0.166667		12	0.16	0.346667		15	0.217391	0.405797	1	10	12	0.2	0.45		11	0.122222	0.2		15	0.283019	0.45283
1.07918	12	42	0.494118	0.952941		21	0.233333	0.4		35	0.466667	0.813333		18	0.26087	0.666667	1.07918	12	27	0.45	0.9		37	0.411111	0.611111		17	0.320755	0.773585
1.14613	14	4	0.0470588	1		35	0.388889	0.788889		14	0.186667	1		23	0.333333	1	1.14613	14	6	0.1	1		31	0.344444	0.955556		12	0.226415	1
1.20412	16					19	0.211111	1									1.20412	16					4	0.0444444	1
1.25527	18																1.25527	18
1.30103	20																1.30103	20
1.34242	22																1.34242	22
totality		85				90				75				69					60				90				53
			y = 2.9298x - 2.3551				y = 3.3728x - 3.1216				y = 2.6366x - 2.1047				y = 2.3597x - 1.8402_x000b_					y = 2.7012x - 2.1174				y = 3.4551x - 3.1159_x000b_				y = 2.6085x - 2.0654
			R2 = 0.9165				R2 = 0.9465				R2 = 0.8951				R2 = 0.8906					R2 = 0.938				R2 = 0.9452				R2 = 0.933
		y=0.5，x=	0.974503			y=0.5，x=	1.07377			y=0.5，x=	0.987901			y=0.5，x=	0.991736				y=0.5，x=	0.968977			y=0.5，x=	1.04654			y=0.5，x=	0.983477
		PT50（10x）	9.42982			PT50（10x）	11.8513			PT50（10x）	9.72526			PT50（10x）	9.81152				PT50（10x）	9.31058			PT50（10x）	11.1311			PT50（10x）	9.62669
			concentration	PT50；h
			0.125mM	9.31058
			0mM(Control）	9.42982
			4mM	9.62669
			1mM	9.72526
			2mM	9.81152
			0.25mM	11.1311
		Optimal concentration	0.5mM	11.8513
			concentration	PT50；h
			0.125	9.31058
			0	9.42982
			4	9.62669
			1	9.72526
			2	9.81152
			0.25	11.1311
			0.5	11.8513

## Sheet: lifespan data
p-HBA lifespan test data																									This time point represents the number of dead worms at each time point. For example, 3 worms die on the 8d, and 8 occurs three times.
time/days	logT	Control1	proportion	Total proportion	Control2	proportion	Total proportion	Control3	proportion	Total proportion	Control sum	time/days	logT	0.5-1	proportion	Total proportion	0.5-2	proportion	Total proportion	0.5-3	proportion	Total proportion	0.5mM sum	the R language to process the data	Control 1	6	6	8	8	10	10	10	10	12	12	12	12	14	14	14	14	16	16	16	16	16	16	18	18
0	——	0			0			0			0	0	——	0			0			0			0		Control 3	6	6	8	8	10	10	10	12	12	12	12	14	14	14	14	14	16	16	16	16	16	16	16	18
2	0.30103	0			0			0			0	2	0.30103	0			0			0			0		Control 3	6	6	8	8	10	10	10	12	12	12	12	12	12	14	14	14	14	14	16	16	16	16	16	16
4	0.60206	0			0			0			0	4	0.60206	0			0			0			0		0.5-1	8	8	10	10	12	12	14	14	14	14	16	16	16	16	16	16	18	18	18	20	20	20	20	20
6	0.778151	2	0.0714286	0.0714286	2	0.0606061	0.0606061	2	0.0555556	0.0555556	6	6	0.778151	0			0			0			0		0.5-2	8	8	10	14	16	16	18	18	18	18	18	18	18	20	20	20	22	22	22	22	22	24	24	24
8	0.90309	2	0.0714286	0.142857	2	0.0606061	0.121212	2	0.0555556	0.111111	6	8	0.90309	2	0.0645161	0.0645161	2	0.0833333	0.0833333	0			4		0.5-3	10	10	14	16	16	16	16	16	16	18	18	18	18	18	18	18	20	20	20	20	20	20	20	20
10	1	4	0.142857	0.285714	3	0.0909091	0.212121	3	0.0833333	0.194444	10	10	1	2	0.0645161	0.129032	1	0.0416667	0.125	2	0.0588235	0.0588235	5
12	1.07918	4	0.142857	0.428571	4	0.121212	0.333333	6	0.166667	0.361111	14	12	1.07918	2	0.0645161	0.193548	0	0	0.125	0	0	0.0588235	2
14	1.14613	4	0.142857	0.571429	5	0.151515	0.484848	5	0.138889	0.5	14	14	1.14613	4	0.129032	0.322581	1	0.0416667	0.166667	1	0.0294118	0.0882353	6
16	1.20412	6	0.214286	0.785714	7	0.212121	0.69697	7	0.194444	0.694444	20	16	1.20412	6	0.193548	0.516129	2	0.0833333	0.25	6	0.176471	0.264706	14		group	Control			0.5 mM
18	1.25527	3	0.107143	0.892857	3	0.0909091	0.787879	3	0.0833333	0.777778	9	18	1.25527	3	0.0967742	0.612903	7	0.291667	0.541667	7	0.205882	0.470588	17			1	2	3	0.5-1	0.5-2	0.5-3
20	1.30103	0	0	0.892857	5	0.151515	0.939394	5	0.138889	0.916667	10	20	1.30103	6	0.193548	0.806452	3	0.125	0.666667	8	0.235294	0.705882	17		Average life of each group	13.8571	14.7273	14.7778	16.9677	18.3333	19
22	1.34242	3	0.107143	1	2	0.0606061	1	3	0.0833333	1	8	22	1.34242	3	0.0967742	0.903226	5	0.208333	0.875	7	0.205882	0.911765	15		mean value	14.4541			18.1004
24	1.38021										0	24	1.38021	2	0.0645161	0.967742	3	0.125	1	1	0.0294118	0.941176	6		standard deviation	0.517566			1.03597
26	1.41497										0	26	1.41497	1	0.0322581	1	0	0	1	2	0.0588235	1	3		median life	11.9376	12.6993	12.745	15.0581	16.245	17.2158
28	1.44716											28	1.44716												mean value	12.4606			16.173
totality		28			33			36			97			31			24			34			89		standard deviation	0.453499			1.08063
											6												8
											6												8
											6												8
											6												8
											6												10		group	Maximum life/d	Median life /d	Average life/d	Average life expectancy/%
											6												10		Control	22	12.461±0.453	14.454±0.518	—
											8												10		p-HBA 0.5 mM	26	16.173±1.081**	18.100±1.036**	25.225
											8												10
											8												10
											8												12
											8			y=0.5，x=	1.17777			y=0.5，x=	1.21072		y=0.5，x=	1.23593	12
		y=0.5，x=	1.07692		y=0.5，x=	1.10378			y=0.5，x=	1.10534	8			median life（10x)	15.0581			median life（10x)	16.245		median life（10x)	17.2158	14
		median life（10x)	11.9376		median life（10x)	12.6993			median life（10x)	12.745	10												14
											10												14
											10												14
											10												14
											10												14
											10												16
											10												16
											10												16
											10												16
											10												16
											12												16
											12												16
											12												16
											12												16
											12												16
											12												16
											12												16
											12												16
											12												16
											12												18
											12												18
											12												18
											12												18
											12												18
											14												18
											14												18
											14												18
											14												18
											14												18
											14												18
											14												18
											14												18
											14												18
											14												18
											14												18
											14												18
											14												20
											14												20
											16												20
											16												20
											16												20
											16												20
											16												20
											16												20
											16												20
											16												20
											16												20
											16												20
											16												20
											16												20
											16												20
											16												20
											16												20
											16												22
											16												22
											16												22
											16												22
											16												22
											18												22
											18												22
											18												22
											18												22
											18												22
											18												22
											18												22
											18												22
											18												22
											20												22
											20												24
											20												24
											20												24
											20												24
											20												24
											20												24
											20												26
											20												26
											20												26
											22
											22
											22
											22
											22
											22
											22
											22
[truncated: 12 more columns]

## Sheet: pharyngeal pump beating data
4d test data (xx times /30 seconds)								6d test data (xx times /30 seconds)								8d test data (xx times /30 seconds)
group/n	Control 1	Control 2	Control 3	0.5 1	0.5 2	0.5 3		group/n	Control 1	Control 2	Control 3	0.5 1	0.5 2	0.5 3		group/n	Control 1	Control 2	Control 3	0.5 1	0.5 2	0.5 3
1	61	66	60	60	59	63		1	28	20	20	28	22	26		1	24	24	22	38	38	34
2	61	61	60	61	63	64		2	26	22	19	27	26	26		2	26	26	21	39	38	39		0.5 mM p-HBA total data
3	62	62	63	61	63	64		3	24	22	26	26	21	23		3	23	28	20	39	36	40		group	Control		0.5 mM
4	63	63	63	62	61	66		4	26	26	19	27	26	24		4	26	23	22	40	42	42			mean value	standard deviation	mean value	standard deviation
5	63	63	62	62	61	62		5	22	24	24	28	26	24		5	26	23	23	41	41	36		4d	61.8667	1.71672	62.1	1.37339
6	61	62	62	61	62	63		6	24	20	26	28	24	26		6	28	24	20	40	40	39		6d	22.9333	3.25823	24.9667	1.97368
7	61	62	63	61	63	63		7	26	21	18	22	22	26		7	28	22	21	39	44	38		8d	23.9667	2.63247	39.2667	1.99885
8	58	62	64	61	63	62		8	28	23	22	26	23	24		8	30	26	21	38	38	38
9	60	61	60	62	63	62		9	28	20	19	26	26	26		9	26	25	23	40	39	40
10	60	61	66	63	61	61		10	26	23	16	24	24	22		10	24	24	20	40	40	42
4d	Control	0.5mM			total data								total data								total data
mean value	61.8667	62.1			Control	0.5 mM			6d	Control	0.5mM		Control	0.5 mM			8 d	Control	0.5mM		Control	0.5 mM
standard deviation	1.71672	1.37339			61	60			mean value	22.9333	24.9667		28	28			mean value	23.9667	39.2667		24	38
					61	61			standard deviation	3.25823	1.97368		26	27			standard deviation	2.63247	1.99885		26	39
					62	61							24	26							23	39
					63	62							26	27							26	40
					63	62							22	28							26	41
					61	61							24	28							28	40
					61	61							26	22							28	39
					58	61							28	26							30	38
					60	62							28	26							26	40
					60	63							26	24							24	40
					66	59							20	22							24	38
					61	63							22	26							26	38
					62	63							22	21							28	36
					63	61							26	26							23	42
					63	61							24	26							23	41
					62	62							20	24							24	40
					62	63							21	22							22	44
					62	63							23	23							26	38
					61	63							20	26							25	39
					61	61							23	24							24	40
					60	63							20	26							22	34
					60	64							19	26							21	39
					63	64							26	23							20	40
					63	66							19	24							22	42
					62	62							24	24							23	36
					62	63							26	26							20	39
					63	63							18	26							21	38
					64	62							22	24							21	38
					60	62							19	26							23	40
					66	61							16	22							20	42

## Sheet: motility
Data from 4d exercise experiment (xx repetitions/30 seconds)								Data from 6d exercise experiment (xx repetitions/30 seconds)								Data from 8d exercise experiment (xx repetitions/30 seconds)
group/n	Control 1	Control 2	Control 3	0.5 1	0.5 2	0.5 3		group/n	Control 1	Control 2	Control 3	0.5 1	0.5 2	0.5 3		group/n	Control 1	Control 2	Control 3	0.5 1	0.5 2	0.5 3
1	16	18	14	20	20	20		1	15	15	18	17	19	19		1	14	16	15	22	17	15		total data
2	18	16	19	23	21	24		2	18	18	16	18	18	20		2	15	16	14	21	17	16		t/groups	Control		0.5 mM
3	19	19	19	24	22	24		3	16	18	15	18	18	16		3	15	12	14	16	18	16			average value	standard deviation	average value	standard deviation
4	22	18	20	23	22	19		4	19	16	14	17	16	18		4	13	13	16	17	18	14		4d	18.2333	1.85106	21.9667	1.93842
5	16	18	16	22	23	22		5	18	17	16	18	17	18		5	14	14	12	17	17	15		6d	16.0667	1.33735	17.9	1.02889
6	19	19	15	19	23	23		6	16	15	15	19	18	19		6	16	15	13	17	17	13		8d	14.0667	1.20153	16.8333	1.87696
7	18	21	19	16	24	23		7	15	15	15	18	19	20		7	12	15	15	18	19	16
8	18	16	19	23	20	23		8	17	16	16	18	18	18		8	13	14	14	17	18	16
9	17	18	20	24	21	24		9	16	16	16	17	18	17		9	13	14	14	18	18	15
10	20	21	19	22	21	24		10	14	17	14	18	16	17		10	15	13	13	16	17	14
		Control	0.5 mM		total data				Control	0.5 mM			total data				Control	0.5 mM			total data
	average value	18.2333	21.9667		Control	0.5 mM		average value	16.0667	17.9			Control	0.5 mM		average value	14.0667	16.8333			Control	0.5 mM
	standard deviation	1.85106	1.93842		16	20		standard deviation	1.33735	1.02889			15	17		standard deviation	1.20153	1.87696			14	22
					18	23							18	18							15	21
					19	24							16	18							15	16
					22	23							19	17							13	17
					16	22							18	18							14	17
					19	19							16	19							16	17
					18	16							15	18							12	18
					18	23							17	18							13	17
					17	24							16	17							13	18
					20	22							14	18							15	16
					18	20							15	19							16	17
					16	21							18	18							16	17
					19	22							18	18							12	18
					18	22							16	16							13	18
					18	23							17	17							14	17
					19	23							15	18							15	17
					21	24							15	19							15	19
					16	20							16	18							14	18
					18	21							16	18							14	18
					21	21							17	16							13	17
					14	20							18	19							15	15
					19	24							16	20							14	16
					19	24							15	16							14	16
					20	19							14	18							16	14
					16	22							16	18							12	15
					15	23							15	19							13	13
					19	23							15	20							15	16
					19	23							16	18							14	16
					20	24							16	17							14	15
					19	24							14	17							13	14

## Sheet: fertility
0.5 mM p-HBA Reproductive experimental data
time/groups	k1	k2	k3	k4	k5	0.5-1	0.5-2	0.5-3	0.5-4	0.5-5
1d	1	9	53	51	76	10	21	47	30	34
2d	44	52	90	88	101	74	134	68	86	60
3d	90	70	98	108	120	88	130	162	158	137
4d	74	82	74	75	62	108	92	47	54	52
5d	75	97	30	55	31	103	32	12	10	8
6d	34	45	13	24	10	44	76	17	10	16
7d	20	44	22	20	10	44	49	10	15	20
8d	30	28	6	10	7	18	10	5	6	5
9d	14	16	0	0	0	6	0	0	0	0
total	382	443	386	431	417	495	544	368	369	332
Per worm/mean	191	221.5	193	215.5	208.5	247.5	272	184	184.5	166
							total data
			groups/Per worm	Control（k）	0.5 mM		control	0.5 mM
			Mean	205.9	210.8		191	247.5
			standard deviation	13.5157	46.1229		221.5	272
			spawning quantity	205.9±13.52	210.8±46.12		193	184
							215.5	184.9
							208.5	166

## Sheet: 37℃ heat stress experiment
p-HBA Experimental data of heat stress
time/groups	Control 1	Control 2	Control 3	Control Total	0.5-1	0.5-2	0.5-3	0.5mM Total
0 h	0	0	0	0	0	0	0	0
1 h	14	10	26	50	11	7	10	28
2 h	12	9	23	44	21	11	9	41
3 h	11	11	19	41	20	14	7	41
4 h	16	15	8	39	17	7	8	32
5 h	20	16	16	52	17	23	18	58
6 h	23	19	0	42	8	19	20	47
7 h	17	32	0	49	6	22	22	50
8 h	0	0	0	0	3	20	4	27
9 h	0	0	0	0	0	9	0	9
total				317				333
				the R language to process the data
				1				1
				1				1
				1				1
				1				1
				1				1
				1				1
				1				1
				1				1
				1				1
				1				1
				1				1
				1				1
				1				1
				1				1
				1				1
				1				1
				1				1
				1				1
				1				1
				1				1
				1				1
				1				1
				1				1
				1				1
				1				1
				1				1
				1				1
				1				1
				1				2
				1				2
				1				2
				1				2
				1				2
				1				2
				1				2
				1				2
				1				2
				1				2
				1				2
				1				2
				1				2
				1				2
				1				2
				1				2
				1				2
				1				2
				1				2
				1				2
				1				2
				1				2
				2				2
				2				2
				2				2
				2				2
				2				2
				2				2
				2				2
				2				2
				2				2
				2				2
				2				2
				2				2
				2				2
				2				2
				2				2
				2				2
				2				2
				2				2
				2				2
				2				3
				2				3
				2				3
				2				3
				2				3
				2				3
				2				3
				2				3
				2				3
				2				3
				2				3
				2				3
				2				3
				2				3
				2				3
				2				3
				2				3
				2				3
				2				3
				2				3
				2				3
				2				3
				2				3
				2				3
				2				3
				3				3
				3				3
				3				3
				3				3
				3				3
				3				3
				3				3
				3				3
				3				3
				3				3
				3				3
				3				3
				3				3
				3				3
				3				3
				3				3
				3				4
				3				4
				3				4
				3				4
				3				4
				3				4
				3				4
				3				4
				3				4
				3				4
				3				4
				3				4
				3				4
				3				4
				3				4
				3				4
				3				4
				3				4
				3				4
				3				4
				3				4
				3				4
				3				4
				3				4
				3				4
				4				4
				4				4
				4				4
				4				4
				4				4
				4				4
				4				4
				4				5
				4				5
				4				5
				4				5
				4				5
				4				5
				4				5
				4				5
				4				5
				4				5
				4				5
				4				5
				4				5
				4				5
				4				5
				4				5
				4				5
				4				5
				4				5
				4				5
				4				5
				4				5
				4				5
				4				5
				4				5
				4				5
				4				5
				4				5
				4				5
				4				5
				4				5
				4				5
				5				5
				5				5
				5				5
				5				5
				5				5
				5				5
				5				5
				5				5
				5				5
				5				5
				5				5
				5				5
				5				5
				5				5
				5				5
				5				5
				5				5
				5				5
				5				5
				5				5
				5				5
				5				5
				5				5
				5				5
				5				5
				5				5
				5				6
				5				6
				5				6
				5				6
				5				6
				5				6
				5				6
				5				6
				5				6
				5				6
				5				6
				5				6
				5				6
				5				6
				5				6
				5				6
				5				6
				5				6
				5				6
				5				6
				5				6
				5				6
				5				6
				5				6
				5				6
				5				6
				6				6
				6				6
				6				6
				6				6
				6				6
				6				6
				6				6
				6				6
				6				6
				6				6
				6				6
				6				6
				6				6
				6				6
				6				6
				6				6
				6				6
				6				6
				6				6
				6				6
				6				6
				6				7
				6				7
				6				7
				6				7
				6				7
				6				7
				6				7
				6				7
				6				7
				6				7
				6				7
				6				7
				6				7
				6				7
				6				7
				6				7
				6				7
				6				7
				6				7
				6				7
				6				7
				7				7
				7				7
				7				7
				7				7
				7				7
				7				7
				7				7
				7				7
				7				7
				7				7
				7				7
				7				7
				7				7
				7				7
				7				7
				7				7
				7				7
				7				7
				7				7
				7				7
				7				7
				7				7
				7				7
				7				7
				7				7
				7				7
				7				7
				7				7
				7				7
				7				8
				7				8
				7				8
				7				8
				7				8
				7				8
				7				8
				7				8
				7				8
				7				8
				7				8
				7				8
				7				8
				7				8
				7				8
				7				8
				7				8
				7				8
				7				8
				7				8
								8
								8
								8
								8
								8
								8
								8
								9
								9
								9
								9
								9
								9
								9
								9
								9

## Sheet: oxidative stress experiment
	p-HBA Experimental data of oxidative stress
	time/groups	Control 1	Control 2	Control 3	Control Total	0.5-1	0.5-2	0.5-3	0.5mM Total
	1h	0	0	0	0	0	0	0	0
	2h	8	4	6	18	5	2	0	7
	3h	8	11	8	27	10	7	7	24
	4h	16	12	10	38	11	9	12	32
	5h	2	5	5	12	8	9	6	23
	6h	4	4	12	20	8	4	8	20
	7h	3	4	2	9	4	5	1	10
	8h	9	4	4	17	0	0	3	3
	9h	0	0	0	0	3	4	7	14
	total				141				133
					the R language to process the data
					2				2
					2				2
					2				2
					2				2
					2				2
					2				2
					2				2
					2				3
					2				3
					2				3
					2				3
					2				3
					2				3
					2				3
					2				3
					2				3
					2				3
					2				3
					3				3
					3				3
					3				3
					3				3
					3				3
					3				3
					3				3
					3				3
					3				3
					3				3
					3				3
					3				3
					3				3
					3				4
					3				4
					3				4
					3				4
					3				4
					3				4
					3				4
					3				4
					3				4
					3				4
					3				4
					3				4
					3				4
					3				4
					4				4
					4				4
					4				4
					4				4
					4				4
					4				4
					4				4
					4				4
					4				4
					4				4
					4				4
					4				4
					4				4
					4				4
					4				4
					4				4
					4				4
					4				4
					4				5
					4				5
					4				5
					4				5
					4				5
					4				5
					4				5
					4				5
					4				5
					4				5
					4				5
					4				5
					4				5
					4				5
					4				5
					4				5
					4				5
					4				5
					4				5
					4				5
					5				5
					5				5
					5				5
					5				6
					5				6
					5				6
					5				6
					5				6
					5				6
					5				6
					5				6
					5				6
					6				6
					6				6
					6				6
					6				6
					6				6
					6				6
					6				6
					6				6
					6				6
					6				6
					6				6
					6				7
					6				7
					6				7
					6				7
					6				7
					6				7
					6				7
					6				7
					6				7
					7				7
					7				8
					7				8
					7				8
					7				9
					7				9
					7				9
					7				9
					7				9
					8				9
					8				9
					8				9
					8				9
					8				9
					8				9
					8				9
					8				9
					8				9
					8
					8
					8
					8
					8
					8
					8
					8

## Sheet: ROS mean fluorescence intensity
	ROS	serial number	Area	Mean	Mode	Min	Max	IntDen	RawIntDen	total mean	standard deviation		total data
	Control	1	443658	9.575	6	2	238	4247909	4247909	9.00667	0.311221		control	0.5 mM
		2	208395	9.022	6	2	158	1880174	1880174				9.575	7.062
		3	159291	9.012	9	2	160	1435528	1435528				9.022	7.243
		4	162474	8.984	6	2	65	1459669	1459669				9.012	8.298
		5	314295	8.732	6	2	158	2744289	2744289				8.984	7.658
		6	329703	8.715	6	2	134	2873503	2873503				8.732	7.723
													8.715	8.666
	p-HBA	1	418056	7.062	5	2	156	2952145	2952145	7.775	0.612404
		2	541158	7.243	6	1	106	3919609	3919609
		3	438372	8.298	6	2	210	3637681	3637681
		4	414882	7.658	6	2	159	3177016	3177016
		5	433728	7.723	6	1	153	3349663	3349663
		6	457227	8.666	6	2	153	3962446	3962446
		·

## Sheet: A β protein staining
	0.5 mM p-HBA Protein deposition quantity
	groups	control	N2	0.5mM
	1	13	0	4
	2	11	0	3
	3	13	0	5
	4	11	0	3
	5	9	0	1
	6	8	0	1
	7	9	0	1
	8	13	0	5
	9	14	0	5
	10	11	0	4
	11	18	0	7
	12	16	0	6
	13	11	0	2
	14	9	0	1
	15	16	0	6
	mean	12.1333	0	3.6
	standard deviation	2.94877	0	2.06328

[truncated: 8 more sheets: pcr verification, TJ356（DAF-16）   , LD1（SKN-1）,  CF1553（SOD-3), CL2166(GST-4), PCR Array, Lipofuscin fluorescence, body length assays]
